# Supplementary material for: Highly prevalent MDR, frequently carrying virulence genes and antimicrobial resistance genes in Salmonella enterica serovar 4,[5],12:i:- isolates from Guizhou Province, China
Source: PLoS One. 2022 May 19;17(5):e0266443. doi: 10.1371/journal.pone.0266443 (PMC9119451; doi:10.1371/journal.pone.0266443)
Supplement: S1 Table — (XLSX) [file pone.0266443.s005.xlsx]

## Sheet: mPCR primer and condition
Supplementary S1 Table
The fljB and fljB-fljA genes primer and PCR cycling conditions information.
Gene	(5'-3') Primer Sequences	Size (bp)	Temp,℃(time) for:			Reference
			Denaturation	Annealing	Extension
fliB	CTGGCGACGATCTGTCGATG	1000	95 (30 s)	58 (30 s)	72 (90 s)	[24]
fliA	GCG GTA TAC AGT GAA TTC AC
Sense-59	CAA CAA CAA CCT GCA GCG TGT GCG	1389
Antisense-83	GCC ATA TTT CAG CCT CTC GCC CG
