# Supplementary material for: Highly prevalent MDR, frequently carrying virulence genes and antimicrobial resistance genes in Salmonella enterica serovar 4,[5],12:i:- isolates from Guizhou Province, China
Source: PLoS One. 2022 May 19;17(5):e0266443. doi: 10.1371/journal.pone.0266443 (PMC9119451; doi:10.1371/journal.pone.0266443)
Supplement: S2 Table — (XLSX) [file pone.0266443.s006.xlsx]

## Sheet: resistance genes primer
Supplementary S2 Table
Antimicrobial resistance genes primer and PCR cycling conditions information.
Gene	(5'-3') Primer Sequences	Size (bp)	Temp,℃(time) for:			Reference
			Denaturation	Annealing	Extension
blaTEM	F-ATGAGTATTCAACATTTCCGT	861	95 (30 s)	56 (1 min)	72 (30 s)	[27]
	R-TTACCAATGCTTAATCAGTGA
blaOXA-1	F-ATGAAAAACACAATACATATCAACTTCGC	820	95 (30 s)	56 (1 min)	72 (30 s)	[27]
	R-GTGTGTTTAGAATGGTGATCGCATT
blaCTX-M	F-CGGTGCTTAAACAGAGCGAG	891	95 (30 s)	56 (1 min)	72 (30 s)	[27]
	R-CCATGAATAAGCAGCTGATTGCCC
aadA2	F-CATTGAGCGCCATCTGGAAT	432	94 (30 s)	58 (30 s)	72 (30 s)	[28]
	R-ACATTTCGCTCATCGCCGGC
strA	F-TGGCAGGAGGAACAGGAGG	608	94 (30 s)	58 (30 s)	72 (30 s)	[28]
	R-AGGTCGATCAGACCCGTGC
strB	F-GCGGACACCTTTTCCAGCCT	256	94 (30 s)	58 (30 s)	72 (30 s)	[28]
	R-TCCGCCATCTGTGCAATGCG
aac (3)-IV	F-CGGCCTGCTGAATCAGTTTC	439	94 (30 s)	58 (30 s)	72 (30 s)	[29]
	R-AAAGCCCACGACACCTTCTC
sul2	F-CGGCATCGTCAACATAACC	722	94 (30 s)	58 (30 s)	72 (30 s)	[29]
	R-GTGTGCGGATGAAGTCAG
tetB	F-TCATTGCCGATACCACCTC	247	94 (30 s)	58 (30 s)	72 (30 s)	[29]
	R-GATTGCGTCTCAACCCCTAC
cmlAl	F-GCGGGCTATCTTTGCGTTTC	540	94 (30 s)	58 (30 s)	72 (30 s)	[29]
	R-AAGTAGACTGCCGTGACCGTTCC
floR	F-GCGGGCTATCTTTGCGTTTC	560	94 (30 s)	58 (30 s)	72 (30 s)	[29]
	R-AAGTAGACTGCGGTGACCGTTCC
