# Supplementary material for: Highly prevalent MDR, frequently carrying virulence genes and antimicrobial resistance genes in Salmonella enterica serovar 4,[5],12:i:- isolates from Guizhou Province, China
Source: PLoS One. 2022 May 19;17(5):e0266443. doi: 10.1371/journal.pone.0266443 (PMC9119451; doi:10.1371/journal.pone.0266443)
Supplement: S3 Table — (XLSX) [file pone.0266443.s007.xlsx]

## Sheet: virulence genes primer
Supplementary S3 Table
Virulence genes primer and PCR cycling conditions information.
Gene	(5'-3') Primer Sequences	Size (bp)	Temp,℃(time) for:			Reference
			Denaturation	Annealing	Extension
invA	F-TGTTCGTCATTCCATTACCT	395	94 (30 s)	58 (30 s)	72 (1 min)	[13]
	R-ATCGGCATCAATACTCATCT
sseL	F-GATTACTTTATATGGCCGGTT	527	94 (30 s)	58 (30 s)	72 (1 min)	[13]
	R-AAATAGACCACAGCCGTTG
mgtC	F-CGCACATTCATCCCTTCGC	231	94 (30 s)	58 (30 s)	72 (1 min)	[13]
	R-AAATTTACTGGCCGCTATGCT
siiE	F-CGCCTCCAACCATAAAGCTC	800	94 (30 s)	58 (30 s)	72 (1 min)	[13]
	R-CGATACCACGACAAAGGCAT
sopB	F-GGACCGCCCAGCAACAAAACAAGAAGAAG	220	94 (30 s)	58 (30 s)	72 (1 min)	[30]
	R-AGTGATGCCCGTTATGCGTCAGTGTATT
spvB	F-GGTTACTGCATGACAGTAACGGC	561	94 (30 s)	58 (30 s)	72 (1 min)	[30]
	R-CGCAAAGCTTGTTCAGTATCGG
spvC	F-AAGGTCGTTCAACAAGCC	252	94 (30 s)	58 (30 s)	72 (1 min)	[30]
	R-CATTTCACCACCATCACG
spvR	F-AGGAAATCGGACCTACGG	473	94 (30 s)	58 (30 s)	72 (1 min)	[30]
	R-TAACATCGCCAGCCCTTG
pefA	F-GCGCCGCTCAGCCGAACCAG	157	94 (30 s)	58 (30 s)	72 (1 min)	[30]
	R-CAGCAGAAGCCCAGGAAACAGTG
gipA	F-GCAAGCTGTACATGGCAAAG	212	94 (30 s)	58 (30 s)	72 (1 min)	[31]
	R-GGTATCGGTAGCGAACAAAT
gtgB	F-TGCACGGGGAAAACTACTTC	436	94 (30 s)	58 (30 s)	72 (1 min)	[31]
	R-TGATGGGCTGAAACATCAAA
sopE	F-CGAGTAAAGACCCCGCATAC	362	94 (30 s)	58 (30 s)	72 (1 min)	[31]
	R-GAGTCGGCATAGCACACTCA
sspH1	F-TGCAGAAAAAGGGGAATACG	246	94 (30 s)	58 (30 s)	72 (1 min)	[31]
	R-GCAGAATGAAGGTCTGAAAC
sspH2	F-GCACAACTGGCTGAAGATGA	203	94 (30 s)	58 (30 s)	72 (1 min)	[31]
	R-TTTCCCAGACGGAACATCTC
