# Supplementary material for: Highly prevalent MDR, frequently carrying virulence genes and antimicrobial resistance genes in Salmonella enterica serovar 4,[5],12:i:- isolates from Guizhou Province, China
Source: PLoS One. 2022 May 19;17(5):e0266443. doi: 10.1371/journal.pone.0266443 (PMC9119451; doi:10.1371/journal.pone.0266443)
Supplement: S4 Table — (XLSX) [file pone.0266443.s008.xlsx]

## Sheet: Houseking genes primer
Supplementary S4 Table
Housekeeping genes primer and PCR cycling conditions information.
Gene	(5'-3') Primer Sequences	Size (bp)	Temp,℃(time) for:
			Denaturation	Annealing	Extension
purE	F-ATGTCTTCCCGCAATAATCC	510	94 (30 s)	56 (1 min)	72 (1 min)
	R-TCATAGCGTCCCCCGCGGATC
sucA	F-AGCACCGAAGAGAAACGCTG	643	94 (30 s)	56 (1 min)	72 (1 min)
	R-GGTTGTTGATAACGATACGTAC
hisD	F-GAAACGTTCCATTCCGCGCAGAC	894	94 (30 s)	56 (1 min)	72 (1 min)
	R-CTGAACGGTCATCCGTTTCTG
dnaN	F-CGCCTCCAACCATAAAGCTC	833	94 (30 s)	56 (1 min)	72 (1 min)
	R-AATTTCTCATTCGAGAGGATTGC
hemD	F-ATGAGTATTCTGATCACCCG	666	94 (30 s)	56 (1 min)	72 (1 min)
	R-ATCAGCGACCTTAATATCTTGCCA
aroC	F-CCTGGCACCTCGCGCTATAC	826	94 (30 s)	56 (1 min)	72 (1 min)
	R-CCACACACGGATCGTGGCG
thrA	F-AAGGTCGTTCAACAAGCC	852	94 (30 s)	56 (1 min)	72 (1 min)
	R-CACGATATTGATATTAGCCCG
